# Supplementary material for: Retrospective analysis of malaria prevalence over ten years (2015–2024) at Bichena Primary Hospital, Amhara Region, Ethiopia
Source: PLoS One. 2025 Apr 29;20(4):e0322570. doi: 10.1371/journal.pone.0322570 (PMC12040150; doi:10.1371/journal.pone.0322570)
Supplement: S2 File — (XLS) [file pone.0322570.s002.xls]

## Sheet: Sheet 3
	Winter	Summer	Autumen	Spring
Prevalence of total confiremed malaria cases	12.9	26.8	11.7	16.7
Prevalence of P.falciparum infections	4.1	8.9	4.4	6
Prevalence of P.vivax infdections	7.8	15.1	6.2	8.7
Prevalence of Mixed (P f and P.V) infections	1	3	1.1	2

## Sheet: Sheet 2
Months	prevalence of total confirmed malaria cases	Prevalence of P.falciparum	Prevalence of P.vivax	Prevalence of Mixed (P.f & P.v)
January	9.4	3.5	5.5	0.4
February	7.4	2.5	4.4	0.6
March	6.6	2.4	4	0.2
April	10.7	4	6.2	0.7
May	16.6	6.3	8.1	2.2
June	32.2	11.4	17.5	3.3
July	28.2	8.9	15.6	3.8
August	17.3	4.7	11.4	1.2
Sempteber	17.7	5.9	9.1	2.7
October	18.3	6.5	9.9	1.9
November	16	5.3	9	1.7
December	14.4	4.6	8.5	1.3

## Sheet: Sheet 1
		Prevalence of P.falciparum (%)	Prevalenve of P.vivax (%)	prevalence of Mixed (%)	prevalenve of total malaria cases (%)
	2015	4.7	5.3	0.2	10.3
	2016	6.8	2.6	0.4	9.7
	2017	1.9	3.3	0.6	5.6
	2018	2.1	1.7	0.2	4
	2019	5	10	4	18.9
	2020	4.3	6.3	0.5	11
	2021	4.4	6.9	1.1	12.4
	2022	7.9	10.9	0.3	19.1
	2023	3.9	11.8	1.7	17.5
	2024	7.7	15.8	3.4	26.9
		6.1	10	1.9	17.9
